# Supplementary material for: Phenotypic Differences in a PRPH2 Mutation in Members of the Same Family Assessed with OCT and OCTA
Source: Diagnostics (Basel). 2021 Apr 26;11(5):777. doi: 10.3390/diagnostics11050777 (PMC8146155; doi:10.3390/diagnostics11050777)
Supplement: Supplementary file 1 [file diagnostics-11-00777-s001.zip]

Archive with 1 entries (1 files):
- diagnostics-1182627-SI.pdf
